# Supplementary material for: Dynamic Behavior of the Glassy and Supercooled Liquid States of Aceclofenac Assessed by Dielectric and Calorimetric Techniques
Source: Molecules. 2025 Feb 4;30(3):681. doi: 10.3390/molecules30030681 (PMC11820318; doi:10.3390/molecules30030681)
Supplement: Supplementary file 1 [file molecules-30-00681-s001.zip]

Archive with 1 entries (1 files):
- molecules-3416993-supplementary.pdf
